# Supplementary material for: Surgical Correction of Sprengel’s Deformity in Children Using the Modified Green Technique: A Functional and 3D Motion Analysis Study
Source: J Clin Med. 2025 Dec 18;14(24):8941. doi: 10.3390/jcm14248941 (PMC12733986; doi:10.3390/jcm14248941)
Supplement: Supplementary file 1 [file jcm-14-08941-s001.zip]

Archive with 1 entries (1 files):
- jcm-4043866-supplementary.pdf
